# Supplementary material for: Down-Regulation of the Proteoglycan Decorin Fills in the Tumor-Promoting Phenotype of Ionizing Radiation-Induced Senescent Human Breast Stromal Fibroblasts
Source: Cancers (Basel). 2021 Apr 20;13(8):1987. doi: 10.3390/cancers13081987 (PMC8074608; doi:10.3390/cancers13081987)
Supplement: Supplementary file 1 [file cancers-13-01987-s001.zip]

Archive with 1 entries (1 files):
- cancers-1193951-supplementary.pdf
